# Supplementary material for: The Association between Mutational Signatures and Clinical Outcomes among Patients with Early-Onset Breast Cancer
Source: Genes (Basel). 2024 May 7;15(5):592. doi: 10.3390/genes15050592 (PMC11121604; doi:10.3390/genes15050592)
Supplement: Supplementary file 1 [file genes-15-00592-s001.zip]

Archive with 1 entries (1 files):
- genes-2983152-supplementary.pdf
